# Supplementary material for: Comprehensive Characterization of Chemical Composition and Antioxidant Activity of Lignan-Rich Coniferous Knotwood Extractives
Source: Antioxidants (Basel). 2022 Nov 25;11(12):2338. doi: 10.3390/antiox11122338 (PMC9774788; doi:10.3390/antiox11122338)
Supplement: Supplementary file 1 [file antioxidants-11-02338-s001.zip]

Archive with 1 entries (1 files):
- antioxidants-2048493-supplementary.pdf
